# Supplementary material for: Preparation and Characterization of a Glutathione-Responsive Doxorubicin Prodrug Modified by 2-Nitrobenzenesulfonamide Group—Its Selective Cytotoxicity Toward Cells with Enhanced Glutathione Production
Source: Int J Mol Sci. 2025 Apr 26;26(9):4128. doi: 10.3390/ijms26094128 (PMC12071201; doi:10.3390/ijms26094128)
Supplement: Supplementary file 1 [file ijms-26-04128-s001.zip]

Archive with 1 entries (1 files):
- ijms-3464189-supplementary.pdf
